# Supplementary material for: Isolation, Antibacterial Activity and Molecular Identification of Avocado Rhizosphere Actinobacteria as Potential Biocontrol Agents of Xanthomonas sp
Source: Microorganisms. 2024 Oct 31;12(11):2199. doi: 10.3390/microorganisms12112199 (PMC11596542; doi:10.3390/microorganisms12112199)
Supplement: Supplementary file 1 [file microorganisms-12-02199-s001.zip]

Archive with 1 entries (1 files):
- microorganisms-3275844-supplementary.pdf
